# Supplementary material for: Metabolite Profiling to Evaluate Metabolic Changes in Genetically Modified Protopanaxadiol-Enriched Rice
Source: Plants (Basel). 2023 Feb 8;12(4):758. doi: 10.3390/plants12040758 (PMC9967978; doi:10.3390/plants12040758)
Supplement: Supplementary file 1 [file plants-12-00758-s001.zip]

Archive with 1 entries (1 files):
- plants-2171059-SI.xlsx
