# Supplementary material for: Metabolite Profiling to Evaluate Metabolic Changes in Genetically Modified Protopanaxadiol-Enriched Rice
Source: Plants (Basel). 2023 Feb 8;12(4):758. doi: 10.3390/plants12040758 (PMC9967978; doi:10.3390/plants12040758)
Supplement: Supplementary file 1 [file plants-12-00758-s001.zip › plants-2171059-SI.xlsx]

## Sheet: Cover 
Article
Metabolite profiling to evaluate metabolic changes in genetically modified protopanaxadiol-enriched rice
Ji Eun Sim ¹†, Sung-Dug Oh ²†, Kiyoon Kang ¹, Yu Mi Shin ¹, Doh-Won Yun ², So‑Hyeon Baek ³, Yong Eui Choi ⁴, Sang-Un Park ⁵*, and Jae Kwang Kim ¹*
1 Division of Life Sciences and Convergence Research Center for Insect Vectors, Incheon National University, Incheon, 22012, Republic of Korea
2 National Institute of Agricultural Sciences, Rural Development Administration (RDA), Wanju-gun, 55365, Republic of Korea
³ Department of Agricultural Life Science, Sunchon National University, 255, Suncheon-si, Jeonnam 57922, Republic of Korea
⁴ Department of Forest Resources, College of Forest and Environmental Sciences, Kangwon National University, Chuncheon 200-701, Republic of Korea
⁵ Department of Crop Science and Department of Smart Agriculture Systems, Chungnam National Uni-versity, 99 Daehak-ro, Yuseong-gu, Daejeon 34134, Republic of Korea
* To whom correspondence should be addressed. Correspondence: supark@cnu.ac.kr (S.U.P.); kjkpj@inu.ac.kr (J.K.K.); Tel.: +82-42-821-5730 (S.U.P.); +82-32-835-8241 (J.K.K.)
Supplementary Tables
Table S1. Composition of hydrophilic compounds in rice seeds
Table S2. Composition of lipophilic compounds in rice seeds
Table S3. Composition of hydrophilic compounds in rice leaves
Table S4. Composition of lipophilic compounds in rice leaves
Table S5. Relative retention times (RRT) and mass spectrometry data of hydrophilic compounds in rice seeds and leaves
Table S6. Relative retention times (RRT) and mass spectrometry data of lipophilic compounds in rice seeds and leaves
Table S7. One-way ANOVA of compositions in DJ and DS rice seeds

## Sheet: Table S1
Table S2. Composition of hydrophilic compounds in rice seeds
Compound	Contents (Average ± SD, ratio/g)
	Dongjin ᵃ	DS1 ᵇ	DS8 ᶜ
Pyruvic acid	0.05±0.01	0.04±0.00	0.04±0.01
Lactic acid	6.34±2.60	6.08±0.70	4.94±1.27
Alanine	6.79±0.12	5.33±0.35	5.84±1.34
Oxalic acid	40.76±1.96	36.82±0.75	40.52±2.36
Glycolic acid	0.20±0.01	0.21±0.01	0.19±0.01
Valine	2.04±0.03	1.84±0.08	1.69±0.33
Serine	1.10±0.20	1.13±0.06	0.80±0.11
Ethanolamine	0.91±0.12	0.97±0.06	0.78±0.13
Glycerol	10.82±1.44	11.36±0.28	8.07±1.03
Phosphoric acid	6.74±0.75	6.26±0.39	5.61±0.76
Leucine	0.84±0.02	0.88±0.06	0.80±0.14
Isoleucine	0.73±0.02	0.70±0.04	0.60±0.13
Proline	7.84±0.20	4.99±0.20	4.16±0.74
Glycine	5.40±0.52	4.78±0.22	4.09±0.56
Succinic acid	1.98±0.19	1.72±0.06	1.52±0.17
Glyceric acid	1.22±0.02	1.18±0.03	1.23±0.03
Fumaric acid	0.34±0.02	0.20±0.02	0.25±0.01
Threonine	0.16±0.00	0.16±0.01	0.13±0.03
β-Alanine	0.27±0.02	0.24±0.02	0.18±0.03
Malic acid	1.33±0.05	0.94±0.08	0.94±0.08
Aspartic acid	3.48±0.36	2.91±0.07	2.75±0.46
Methionine	0.00±0.00	0.00±0.01	0.00±0.02
4-Aminobutyric acid	1.80±0.23	1.69±0.17	1.48±0.25
Threonic acid	0.21±0.01	0.19±0.02	0.21±0.02
Cysteine	0.01±0.00	0.02±0.00	0.01±0.00
Glutamic acid	14.37±1.75	12.43±0.94	11.02±1.95
Phenylalanine	0.41±0.05	0.39±0.03	0.33±0.06
Xylose	0.12±0.01	0.11±0.00	0.11±0.01
Arabinose	0.43±0.06	0.44±0.01	0.44±0.04
Asparagine	1.68±0.22	1.50±0.06	1.05±0.21
Xylitol	1.56±0.38	1.78±0.09	1.17±0.21
Glutamine	0.74±0.12	0.58±0.02	0.46±0.11
Shikimic acid	0.05±0.00	0.06±0.00	0.05±0.01
Citric acid	11.99±1.47	11.00±0.63	9.10±1.37
Quinic acid	0.01±0.00	0.01±0.00	0.01±0.00
Fructose	110.66±15.82	103.48±4.04	107.64±15.27
Mannose	0.03±0.00	0.03±0.01	0.03±0.00
Galactose	0.43±0.02	0.36±0.02	0.41±0.03
Glucose	74.65±11.27	65.55±4.67	67.59±10.02
Mannitol	1.61±0.11	1.70±0.12	1.17±0.21
Lysine	0.46±0.05	0.41±0.03	0.31±0.06
Tyrosine	1.11±0.16	0.94±0.06	0.74±0.16
Inositol	9.11±1.47	8.28±1.29	7.68±1.31
Ferulic acid	0.03±0.00	0.03±0.00	0.02±0.00
Tryptophan	0.32±0.05	0.35±0.02	0.29±0.05
Sinapinic acid	0.01±0.00	0.01±0.00	0.01±0.00
Sucrose	284.99±17.16	249.05±19.03	231.90±20.75
Each value is the mean of three replications ± standard deviation (n=3).
ª Non-transgenic control rice
ᵇ Transgenic rice overexpressing PgDDS+CYP716A47 genes
ᶜ Transgenic rice overexpressing PgDDS+CYP716A47 genes
ª Transgenic insect-resistant rice
ᵇ Non-transgenic control rice
ᶜ Commercial non-transgenic rice
ᵈ Commercial non-transgenic rice

## Sheet: Table S2
Table S2. Composition of lipophilic compounds in rice seeds
Compound	Contents (Average ± SD, μg/g)
	Dongjin ᵃ	DS1 ᵇ	DS8 ᶜ
C20-ol (Arachidyl alcohol)	1.14±0.02	1.14±0.01	1.10±0.01
C21-ol (heneicosanol)	0.28±0.01	0.29±0.00	0.28±0.01
C22-ol (Docosanol)	2.34±0.12	2.19±0.01	2.12±0.16
C24-ol (Tetracosanol)	12.71±0.18	11.79±0.55	11.78±0.51
Squalene	21.93±0.24	19.29±0.23	23.23±0.86
C26-ol (Hexacosanol)	24.57±0.99	23.91±1.08	23.24±0.14
β-Tocopherol	1.44±0.05	1.33±0.03	1.29±0.03
γ-Tocopherol	1.83±0.07	1.08±0.01	1.43±0.03
C28-ol (Octacosanol)	48.37±6.76	50.03±2.68	50.08±2.21
γ-Tocotrienol	6.02±0.10	4.79±0.07	4.72±0.32
α-Tocopherol	19.65±1.03	15.11±0.92	16.51±1.01
Cholesterol	2.20±0.03	1.89±0.12	1.69±0.13
α-Tocotrienol	10.66±0.04	7.18±0.12	8.26±0.54
Campesterol	252.68±15.58	231.60±7.87	220.21±12.07
C30-ol (Triacontanol)	163.70±8.72	211.26±2.49	165.21±32.39
Stigmasterol	147.49±11.56	122.27±2.05	115.05±2.85
β-Sitosterol	226.63±11.82	194.54±4.52	182.31±3.80
Each value is the mean of three replications ± standard deviation (n=3).
ª Non-transgenic control rice
ᵇ Transgenic rice overexpressing PgDDS+CYP716A47 genes
ᶜ Transgenic rice overexpressing PgDDS+CYP716A47 genes

## Sheet: Table S3
Table S7. One-way ANOVA of compositions in DJ and DS rice seeds
Compound ᵃ	ANOVA P-value	FDR
α-Tocopherol	0.0098	0.049678
γ-Tocopherol	0.0001	0.00045742
α-Tocotrienol	0.0001	0.003189
γ-Tocotrienol	0.0009	0.010273
Cholesterol	0.0089	0.048796
Stigmasterol	0.0081	0.048586
β-Sitosterol	0.0029	0.019237
Proline	0.0005	0.0099443
Fumaric acid	0.0006	0.0099443
Malic acid	0.0019	0.014833
Quinic acid	0.0020	0.014833
Value is from single assays on three independent samples from three sites for the GM (DS1 and DS8) and the non-GM (Dongjin) rice.
ᵃ Metabolites with P-values less than 0.05 between DJ rice and DS rice.

## Sheet: Table S4
Table S3. Composition of hydrophilic compounds in rice leaves
Compound	Contents (Average ± SD, ratio/g)
	8W Dongjin ᵃ	8W DS1 ᵇ	8W DS8 ᶜ	12W Dongjin ᵃ	12W DS1 ᵇ	12W DS8 ᶜ	16W Dongjin ᵃ	16W DS1 ᵇ	16W DS8 ᶜ
Pyruvic acid	2.21±0.79	1.40±0.21	1.40±0.05	1.01±0.48	0.48±0.09	0.14±0.18	1.60±0.17	1.71±0.74	0.91±0.04
Lactic acid	10.23±4.02	8.09±0.54	7.20±0.56	7.49±4.74	4.74±0.78	0.71±0.63	4.52±0.30	4.78±0.54	5.13±1.38
Alanine	23.89±1.54	23.07±1.91	32.09±2.27	12.98±7.07	7.07±1.85	2.30±2.76	8.48±2.02	19.49±6.98	12.00±2.24
Oxalic acid	20.33±4.27	13.86±0.55	17.13±0.41	21.98±1.62	1.62±0.74	1.24±1.75	24.14±1.63	23.00±1.49	28.59±3.88
Glycolic acid	0.78±0.16	0.72±0.11	0.76±0.02	0.73±0.07	0.07±0.01	0.02±0.03	1.28±0.03	1.41±0.08	0.82±0.05
Valine	5.00±1.01	4.32±0.84	5.33±0.58	4.69±0.77	0.77±0.23	0.26±0.28	15.87±0.90	10.69±0.71	10.05±2.09
Serine	15.20±2.05	13.91±2.41	13.51±0.78	7.26±0.80	0.80±1.13	1.96±2.78	4.13±0.60	7.46±1.47	5.78±0.77
Ethanolamine	11.22±2.02	4.44±0.74	5.95±0.38	20.60±6.50	6.50±1.36	1.76±2.17	35.14±3.20	25.11±3.78	17.74±7.42
Glycerol	25.09±1.88	27.40±1.86	33.58±1.90	28.85±2.39	2.39±0.71	0.98±1.25	34.60±2.51	32.32±3.43	31.56±3.45
Phosphoric acid	273.19±22.26	413.22±33.88	533.82±33.73	366.87±17.80	17.80±14.16	17.91±21.67	318.98±7.45	367.96±32.97	430.38±34.17
Leucine	0.25±0.08	0.12±0.01	0.13±0.01	0.21±0.23	0.23±0.01	0.02±0.03	9.63±0.82	4.01±1.05	4.75±1.45
Isoleucine	0.23±0.11	0.31±0.08	0.23±0.01	0.57±0.09	0.09±0.12	0.26±0.39	6.32±0.67	3.46±1.04	3.71±1.25
Proline	0.39±0.12	0.62±0.18	0.51±0.05	1.13±0.15	0.15±0.29	0.79±1.30	3.36±1.09	1.64±0.48	3.44±2.32
Glycine	17.51±1.30	21.04±1.20	23.09±1.25	20.01±4.06	4.06±1.61	1.02±0.43	14.42±2.98	17.04±4.12	19.35±2.03
Succinic acid	36.54±3.30	32.90±2.87	38.79±2.57	53.13±14.80	14.80±4.02	5.04±6.06	86.12±5.24	57.06±7.67	48.23±1.12
Glyceric acid	60.29±3.84	58.56±2.00	45.82±1.81	75.98±7.13	7.13±0.98	2.51±4.04	52.63±4.58	48.21±2.99	43.47±6.09
Fumaric acid	1.64±0.30	2.36±0.05	2.07±0.03	2.38±1.35	1.35±0.65	0.72±0.80	10.95±2.35	1.78±0.10	1.45±0.20
Threonine	0.78±0.36	1.73±0.12	2.19±0.41	0.84±0.04	0.04±0.12	0.13±0.14	1.29±0.20	1.57±0.28	1.60±0.56
β-Alanine	0.30±0.04	0.39±0.03	0.44±0.01	0.16±0.01	0.01±0.01	0.01±0.01	0.09±0.01	0.12±0.02	0.09±0.00
Malic acid	169.52±4.58	161.19±4.31	156.96±4.48	177.06±3.00	3.00±3.51	2.18±0.84	162.13±21.26	146.03±4.97	149.15±5.56
Aspartic acid	22.96±1.25	30.87±1.33	31.85±3.09	8.73±2.53	2.53±0.98	0.92±0.86	6.76±2.48	8.85±0.66	7.68±1.83
Methionine	0.18±0.06	0.26±0.02	0.27±0.06	0.02±0.01	0.01±0.01	0.01±0.01	0.34±0.04	0.17±0.02	0.16±0.03
4-Aminobutyric acid	16.66±1.15	20.98±1.06	28.90±1.80	7.87±0.96	0.96±0.61		5.85±0.06	10.72±2.06	10.02±1.06
Threonic acid	13.57±0.44	15.60±0.74	14.78±0.70	7.12±0.30	0.30±0.39	0.43±0.47	8.37±0.60	7.89±0.67	6.85±0.29
Cysteine	0.35±0.03	0.42±0.01	0.45±0.02	0.23±0.01	0.01±0.01	0.01±0.01	0.45±0.06	0.30±0.01	0.31±0.01
Glutamic acid	95.59±1.23	110.56±5.37	118.41±5.28	69.70±7.39	7.39±5.83	5.76±5.69	53.35±3.11	80.98±8.94	79.88±8.51
Phenylalanine	2.81±0.96	3.46±0.24	3.56±0.69	2.16±0.41	0.41±0.39	0.43±0.47	7.13±1.84	3.99±0.32	4.09±0.79
Xylose	1.04±0.06	1.02±0.04	1.00±0.06	0.92±0.08	0.08±0.07	0.05±0.03	1.04±0.09	0.77±0.05	0.68±0.10
Arabinose	3.16±0.22	3.01±0.08	2.57±0.24	2.52±0.20	0.20±0.20	0.16±0.12	3.13±0.17	1.92±0.14	1.48±0.19
Asparagine	2.30±1.06	3.49±0.39	4.46±0.98	0.30±0.05	0.05±0.05	0.04±0.03	0.39±0.05	0.32±0.05	0.20±0.03
Xylitol	1.16±0.41	1.13±0.30	1.21±0.41	1.01±0.23	0.23±0.05	0.05±0.05	1.18±0.04	1.03±0.10	0.78±0.30
Glutamine	10.15±2.67	15.97±1.03	17.73±0.47	2.99±0.73	0.73±0.14	0.23±0.33	2.58±0.12	4.50±0.95	2.57±0.24
Shikimic acid	139.70±14.76	84.56±6.85	69.71±7.37	178.87±21.68	21.68±15.64	15.36±15.08	19.72±4.92	19.89±1.17	18.05±2.70
Citric acid	105.35±6.77	100.20±4.16	112.18±1.74	106.21±2.16	2.16±3.29	2.70±2.10	102.69±9.20	119.52±5.72	112.33±0.91
Quinic acid	118.40±14.53	82.86±6.51	66.82±7.73	162.83±17.98	17.98±13.09	13.21±13.33	16.38±9.74	10.81±1.76	12.86±3.62
Fructose	335.75±53.17	219.08±32.95	148.48±11.48	368.09±62.84	62.84±11.86	21.79±31.72	434.01±35.92	135.86±16.79	89.65±42.85
Mannose	0.63±0.10	0.51±0.03	0.33±0.06	0.93±0.17	0.17±0.09	0.06±0.04	0.55±0.01	0.29±0.02	0.16±0.03
Galactose	2.33±0.17	2.05±0.09	1.66±0.11	3.19±0.32	0.32±0.15	0.14±0.14	3.60±0.60	1.44±0.06	1.29±0.13
Glucose	133.85±24.94	84.64±12.97	60.55±3.89	164.41±31.33	31.33±6.36	12.06±17.76	190.46±12.64	62.36±6.74	42.16±18.00
Mannitol	1.09±0.18	0.94±0.08	1.02±0.18	0.90±0.08	0.08±0.03	0.04±0.05	2.07±0.09	1.99±0.15	1.40±0.12
Lysine	0.95±0.24	0.93±0.01	1.01±0.10	1.05±0.21	0.21±0.05	0.05±0.06	1.90±0.10	0.83±0.06	0.79±0.12
Tyrosine	3.42±0.76	4.77±0.30	4.70±0.75	2.57±0.22	0.20±0.20	0.18±0.16	6.02±0.88	2.93±0.20	2.54±0.36
Inositol	84.86±3.15	82.53±2.46	89.46±2.24	86.21±0.77	0.77±1.86	1.89±1.93	69.62±9.60	93.62±15.07	83.76±11.55
Ferulic acid	0.24±0.06	0.37±0.02	0.42±0.01	0.45±0.11	0.11±0.11	0.01±0.02	0.49±0.05	0.42±0.03	0.47±0.01
Tryptophan	0.14±0.10	0.15±0.03	0.17±0.02	0.10±0.01	0.04±0.01	0.02±0.01	0.19±0.04	0.12±0.01	0.24±0.05
Sinapinic acid	0.92±0.10	1.13±0.10	0.96±0.16	0.85±0.05	0.03±0.04	0.04±0.01	1.22±0.03	0.69±0.03	0.62±0.07
Sucrose	505.88±33.42	438.33±18.71	423.22±8.57	504.81±8.13	45.74±30.94	38.38±7.44	465.49±7.48	214.75±5.28	485.00±194.36
Each value is the mean of three replications ± standard deviation (n=3).
ª Non-transgenic control rice
ᵇ Transgenic rice overexpressing PgDDS+CYP716A47 genes
ᶜ Transgenic rice overexpressing PgDDS+CYP716A47 genes
ª Transgenic insect-resistant rice
ᵇ Non-transgenic control rice
ᶜ Commercial non-transgenic rice
ᵈ Commercial non-transgenic rice

## Sheet: Table S5
Table S4. Composition of lipophilic compounds in rice leaves
Compound	Contents (Average ± SD, μg/g)
	8W Dongjin ᵃ	8W DS1 ᵇ	8W DS8 ᶜ	12W Dongjin ᵃ	12W DS1 ᵇ	12W DS8 ᶜ	16W Dongjin ᵃ	16W DS1 ᵇ	16W DS8 ᶜ
C20-ol (Arachidyl alcohol)	20.93±1.09	21.06±1.96	24.65±2.34	14.04±0.14	13.56±0.50	13.30±0.77	13.39±0.44	13.40±0.72	12.51±0.86
C21-ol (heneicosanol)	3.15±0.27	3.26±0.22	3.42±0.18	2.58±0.13	2.53±0.15	2.59±0.07	2.58±0.12	2.67±0.07	2.41±0.07
C22-ol (Docosanol)	87.50±7.80	103.27±11.17	114.25±9.85	62.99±2.03	62.55±2.67	64.12±1.16	56.64±2.30	58.24±5.26	50.05±4.50
C24-ol (Tetracosanol)	103.47±8.45	108.34±5.27	114.54±7.12	86.55±5.05	79.28±1.32	84.24±4.34	73.26±5.37	77.54±1.43	70.46±3.45
Squalene	5.93±0.56	9.12±1.03	6.19±0.24	5.77±0.33	6.10±0.22	6.81±0.52	6.40±0.39	5.95±0.63	6.29±0.52
C26-ol (Hexacosanol)	29.41±0.99	28.53±1.49	32.40±1.98	27.89±1.23	27.65±1.29	27.72±1.02	29.64±1.72	28.12±1.55	27.49±1.16
β-Tocopherol	5.15±0.22	5.08±0.02	5.21±0.15	4.95±0.30	5.52±0.18	5.01±0.18	6.54±0.38	6.53±0.38	6.79±0.56
γ-Tocopherol	47.54±3.42	27.61±0.85	31.03±2.27	35.61±5.21	28.72±1.81	28.37±2.99	63.30±5.04	22.38±1.77	32.66±5.12
C28-ol (Octacosanol)	19.28±0.71	18.45±1.67	20.05±1.65	13.26±1.00	13.35±0.27	13.14±1.18	14.78±0.44	15.24±0.86	15.15±0.31
γ-Tocotrienol	ND ᵈ	ND	ND	ND	ND	ND	ND	ND	ND
α-Tocopherol	372.03±22.02	270.84±7.05	283.42±46.20	341.57±40.20	331.25±22.37	273.47±16.75	651.04±18.75	557.32±35.28	523.49±44.44
Cholesterol	7.93±0.49	7.76±0.64	7.64±0.62	7.42±0.27	7.53±0.22	6.83±0.43	6.40±0.39	6.78±0.45	5.97±0.26
α-Tocotrienol	ND	ND	ND	ND	ND	ND	ND	ND	ND
Campesterol	700.09±51.89	759.30±42.93	703.04±17.49	579.65±31.22	634.54±29.08	570.93±11.92	527.39±34.48	667.67±48.08	555.64±29.48
C30-ol (Triacontanol)	1455.05±62.21	1623.72±234.95	1813.66±170.42	831.48±75.87	738.57±38.19	888.18±156.54	1137.52±72.74	1263.55±119.08	1011.90±45.96
Stigmasterol	721.83±44.66	837.86±21.57	859.42±15.96	740.58±10.80	777.13±39.33	741.05±46.98	747.34±78.82	898.04±49.05	754.49±21.57
β-Sitosterol	572.17±34.62	543.53±28.14	543.39±19.05	517.53±38.84	505.46±12.74	511.66±5.16	528.81±57.26	583.34±27.79	514.80±18.39
Each value is the mean of three replications ± standard deviation (n=3).
ª Non-transgenic control rice
ᵇ Transgenic rice overexpressing PgDDS+CYP716A47 genes
ᶜ Transgenic rice overexpressing PgDDS+CYP716A47 genes
ᵈ Not detected

## Sheet: Table S6
Table S5. Relative retention times (RRT) and mass spectrometry data of hydrophilic compounds in rice seeds and leaves
Compounds	RT a	RRT b	Quantification ion c	Fragment ions d
Pyruvic acid	0.0034515	0.447132	174	115, 174, 189
Lactic acid	0.00349896	0.453279	147	117, 147, 191
Alanine	0.00386586	0.50081	116	116, 147, 190
Oxalic acid	0.00416678	0.539794	147	73, 147
Glycolic acid	0.00432315	0.56005	147	147, 177, 205
Valine	0.00471319	0.61058	144	144, 156, 218
Serine1	0.00503032	0.651663	116	116, 132, 147
Ethanolamine	0.00507894	0.65796	174	100, 147, 174
Glycerol	0.00508356	0.65856	147	147, 177, 205
Phosphoric acid	0.00508472	0.65871	299	299
Leucine	0.00509977	0.660659	158	102, 147, 158
Isoleucine	0.00525255	0.680451	158	147, 158, 218
Proline	0.00531389	0.688398	142	142, 158, 216
Glycine	0.00535324	0.693496	174	147, 174, 248
Succinic acid	0.00540069	0.699643	147	129, 147, 247
Glyceric acid	0.00545972	0.70729	147	133, 147, 189
Fumaric acid	0.00563449	0.729931	245	143, 147, 245
Serine2	0.00566806	0.734279	204	204, 278, 306
Threonine	0.00583021	0.755285	219	117, 218, 219
β-Alanine	0.00612998	0.794119	174	147, 174, 248
Malic acid	0.00645174	0.835802	147	147, 233, 245
Aspartic acid	0.00664734	0.861142	100	100, 147, 232
Methionine	0.00668669	0.86624	176	128, 147, 176
γ-Aminobutyric acid	0.00673993	0.873137	174	147, 174, 304
Threonic acid	0.006836	0.885582	147	147, 205, 220
Cysteine	0.00687188	0.89023	220	73, 218, 220
Glutamic acid	0.0072088	0.933877	246	128, 156, 246
Phenylalanine	0.00730718	0.946622	218	100, 192, 218
Xylose	0.00735463	0.952769	103	103, 147, 217
Arabinose	0.00739282	0.957717	103	103, 174, 245
Asparagine	0.00748889	0.970162	116	116, 132, 231
Xylitol	0.00768912	0.996102	217	103, 147, 217
Ribitol (Internal standard)	0.00771921	1	217	103, 147, 217
Glutamine	0.00802708	1.03988	156	147, 156, 245
Shikimic acid	0.00815093	1.05593	204	147, 204, 347
Citric acid	0.00821343	1.06402	273	147, 273, 347
Quinic acid	0.00839282	1.08726	345	147, 255, 345
Fructose1	0.00844375	1.09386	103	103, 147, 217
Fructose2	0.00848773	1.09956	103	103, 147, 217
Mannose	0.00851435	1.10301	319	147, 205, 319
Galactose	0.00854329	1.10676	319	147, 205, 319
Glucose1	0.00857106	1.11035	319	147, 205, 319
Glucose2	0.00867188	1.12341	319	147, 205, 319
Mannitol	0.0087228	1.13001	319	147, 205, 319
Lysine	0.00873322	1.13136	174	84, 156, 174
Tyrosine	0.00883391	1.14441	218	100, 218, 280
Inositol	0.00947512	1.22747	305	147, 217, 305
Ferulic acid	0.00955729	1.23812	338	308, 323, 338
Tryptophan	0.0100713	1.30471	202	202, 219, 348
Sinapinic acid	0.0101789	1.31865	338	338, 353, 323
Sucrose	0.0115263	1.49319	217	147, 217, 361
a Retention time (h:m:s)
b Relative retention time (retention time of analyte/retention time of ribitol)
c Specific mass ion used for quantification
d MS fragment ions with large characteristic intensities. Ions in bold indicate the specific mass ion used for quantification.

## Sheet: Table S7
Table S6. Relative retention times (RRT) and mass spectrometry data of lipophilic compounds in rice seeds and leaves
Compounds	RT a	RRT b	[M]+	Fragment ions c [m/z (%)]
C20-ol (Arachidyl alcohol)	10.319	0.781506	370 (0)	355 (100)
C21-ol (heneicosanol)	10.857	0.822251	384 (0)	369 (100)
C22-ol (Docosanol)	11.376	0.861557	398 (0)	383 (100)
C24-ol (Tetracosanol)	12.358	0.935929	426 (0)	411(100)
Squalene	12.791	0.968722	95 (100)	95(100)
5α-Cholestane (Internal standard)	13.204	1	217(100)	149(51), 357(18)
C26-ol (Hexacosanol)	13.273	1.00523	454 (0)	439 (100)
β-Tocopherol	13.633	1.03249	489 (100)	263 (13), 222 (87)
γ-Tocopherol	13.679	1.03597	488 (60)	263 (10), 223 (100)
C28-ol (Octacosanol)	14.219	1.07687	482 (0)	466 (100)
γ-Tocotrienol	14.321	1.0846	483 (0)	261 [21], 223[100]
α-Tocopherol	14.455	1.09474	503 (90)	277 (8), 237 (100)
Cholesterol	14.665	1.11065	458 (0)	368 (47), 329 (53), 255 (17), 247 (15), 129 (100)
α-Tocotrienol	15.237	1.15397	497 (0)	275 [19], 237 [100]
Campesterol	15.344	1.16207	473 (0)	382 (38), 367 (23), 343 (50), 255 (18), 129 (100)
C30-ol (Triacontanol)	15.388	1.1654	510 (0)	496 (100) ,495 (60)
Stigmasterol	15.544	1.17722	484 (23)	394 (38), 355 (15), 255 (52), 129 (100)
β-Sitosterol	15.972	1.20963	487 (17)	396 (42), 357 (44), 255 (17), 129 (100)
a Retention time (min)
b Relative retention time (retention time of analyte/retention time of 5α-cholestane)
c Ions in boldface represent specific mass ions used for quantification.

## Sheet: Figure S1
	Figure S1 LCMS-IT-TOFanalyses ofgrain extractsfrom transgenicrice co-overexpressingPgDDSand CYP716A47. (A) Selected ion mode (SIM) chromatogram ofthemethanol extracts ofthenon-transgenic rice grains. (B) SIM chromatogram of PPD signal at 25.5 min in the extracts of transgenic rice grains. (C)SIMchromatogram of theauthentic standards(PPD). (D) Positiveionization of thestandard PPD peak. (E) Positi…
